# Supplementary material for: Molecular Differences in Pancreatic Ductal Adenocarcinomas from Black versus White Patients
Source: Cancer Res Commun. 2025 Jan 22;5(1):128–37. doi: 10.1158/2767-9764.CRC-24-0376 (PMC11752082; doi:10.1158/2767-9764.CRC-24-0376)
Supplement: Supplementary Table S1 — Genomic alterations of PDAC-associated genes in our study cohort. [file crc-24-0376_supplementary_table_s1_suppst1.xlsx]

## Sheet: Sheet1
Supplementary Table S1. Genomic alterations of PDAC-associated genes in our study cohort. Overall genomic mutation frequencies of PDAC-associated genes.
Characteristic	White, N = 3,797	Black or African American, N = 452	p-value	q-value
KMT2C	89 (2.3%)	31 (6.9%)	<0.001	<0.001
TP53	2,350 (62%)	316 (70%)	<0.001	0.014
KRAS	2,817 (74%)	358 (79%)	0.02	0.14
RNF43	142 (3.7%)	27 (6.0%)	0.022	0.14
GNAS	60 (1.6%)	1 (0.2%)	0.022	0.14
KMT2D	105 (2.8%)	20 (4.4%)	0.048	0.3
PIK3CA	48 (1.3%)	10 (2.2%)	0.1	0.5
FAT1	14 (0.4%)	4 (0.9%)	0.12	0.5
KDM6A	125 (3.3%)	9 (2.0%)	0.13	0.5
BCORL1	22 (0.6%)	0 (0%)	0.2	0.5
BRIP1	6 (0.2%)	2 (0.4%)	0.2	0.6
BCOR	51 (1.3%)	3 (0.7%)	0.2	0.6
TGFBR1	2 (<0.1%)	1 (0.2%)	0.3	0.7
STK11	52 (1.4%)	9 (2.0%)	0.3	0.7
NOTCH3	15 (0.4%)	3 (0.7%)	0.4	0.9
LATS1	4 (0.1%)	1 (0.2%)	0.4	0.9
CDKN2A	761 (20%)	84 (19%)	0.5	0.9
RBM10	55 (1.4%)	5 (1.1%)	0.6	0.9
ARID1A	270 (7.1%)	29 (6.4%)	0.6	0.9
NOTCH2	7 (0.2%)	1 (0.2%)	0.6	0.9
ATM	100 (2.6%)	10 (2.2%)	0.6	0.9
ACVR2A	10 (0.3%)	0 (0%)	0.6	0.9
LRP1B	40 (1.1%)	3 (0.7%)	0.6	0.9
SF3B1	42 (1.1%)	3 (0.7%)	0.6	0.9
SMARCA4	36 (0.9%)	3 (0.7%)	0.8	>0.9
PBRM1	39 (1.0%)	5 (1.1%)	0.8	>0.9
SMAD4	633 (17%)	74 (16%)	0.9	>0.9
EP300	9 (0.2%)	1 (0.2%)	>0.9	>0.9
ACVR1B	25 (0.7%)	2 (0.4%)	>0.9	>0.9
STAG2	13 (0.3%)	1 (0.2%)	>0.9	>0.9
ZFHX3	8 (0.2%)	1 (0.2%)	>0.9	>0.9
ZNRF3	4 (0.1%)	0 (0%)	>0.9	>0.9
SRC	3 (<0.1%)	0 (0%)	>0.9	>0.9
