# Supplementary material for: Molecular Differences in Pancreatic Ductal Adenocarcinomas from Black versus White Patients
Source: Cancer Res Commun. 2025 Jan 22;5(1):128–37. doi: 10.1158/2767-9764.CRC-24-0376 (PMC11752082; doi:10.1158/2767-9764.CRC-24-0376)
Supplement: Supplementary Table S2 — Somatic mutational prevalences in PDAC patients stratified by their sex and race. [file crc-24-0376_supplementary_table_s2_suppst2.xlsx]

## Sheet: Sheet1
Supplementary Table S2. Somatic mutational prevalences in PDAC patients stratified by their sex and race. Only the top 7 genes with lowest p values were shown. P values were calculated using Chi square test or Fisher’s Exact test.
Female Patients
Characteristic	White, N = 1,737	Black or African American, N = 246	p-value	q-value
TP53	1,101 (63%)	184 (75%)	<0.001	0.015
KMT2C	44 (2.5%)	15 (6.1%)	0.002	0.034
KMT2D	45 (2.6%)	13 (5.3%)	0.019	0.2
KRAS	1,317 (76%)	202 (82%)	0.029	0.2
FAT1	8 (0.5%)	3 (1.2%)	0.15	>0.9
PIK3CA	20 (1.2%)	5 (2.0%)	0.2	>0.9
GNAS	28 (1.6%)	1 (0.4%)	0.2	>0.9
Male Patients
Characteristic	White, N = 2,060	Black or African American, N = 206	p-value	q-value
KMT2C	45 (2.2%)	16 (7.8%)	<0.001	<0.001
RNF43	75 (3.6%)	16 (7.8%)	0.004	0.064
BRIP1	1 (<0.1%)	2 (1.0%)	0.023	0.2
GNAS	32 (1.6%)	0 (0%)	0.11	0.8
ATM	57 (2.8%)	2 (1.0%)	0.12	0.8
PIK3CA	28 (1.4%)	5 (2.4%)	0.2	0.8
EP300	2 (<0.1%)	1 (0.5%)	0.2	0.8
