# Supplementary material for: Molecular Differences in Pancreatic Ductal Adenocarcinomas from Black versus White Patients
Source: Cancer Res Commun. 2025 Jan 22;5(1):128–37. doi: 10.1158/2767-9764.CRC-24-0376 (PMC11752082; doi:10.1158/2767-9764.CRC-24-0376)
Supplement: Supplementary Table S3 — Somatic mutational frequencies in PDAC patients without chemotherapies at the time of biopsy. [file crc-24-0376_supplementary_table_s3_suppst3.xlsx]

## Sheet: Sheet1
Supplementary Table S3. Somatic mutational frequencies in PDAC patients without chemotherapies at the time of biopsy. Only the top 10 genes with lowest p values were shown. P values were calculated using Chi square test or Fisher’s Exact test.
Characteristic	White (N=2710)	Black or African American (N=333)	p-value	q-value
KMT2C	65 (2.4%)	19 (5.7%)	<0.001	0.017
GNAS	45 (1.7%)	0 (0%)	0.013	0.2
TP53	1,707 (63%)	230 (69%)	0.029	0.3
KMT2D	86 (3.2%)	18 (5.4%)	0.034	0.3
FAT1	10 (0.4%)	4 (1.2%)	0.058	0.4
PIK3CA	33 (1.2%)	8 (2.4%)	0.081	0.4
KRAS	2,014 (74%)	260 (78%)	0.14	0.6
TGFBR1	1 (<0.1%)	1 (0.3%)	0.2	0.7
KDM6A	91 (3.4%)	7 (2.1%)	0.2	0.7
NOTCH3	12 (0.4%)	3 (0.9%)	0.2	0.7
