# Supplementary material for: Molecular Differences in Pancreatic Ductal Adenocarcinomas from Black versus White Patients
Source: Cancer Res Commun. 2025 Jan 22;5(1):128–37. doi: 10.1158/2767-9764.CRC-24-0376 (PMC11752082; doi:10.1158/2767-9764.CRC-24-0376)
Supplement: Supplementary Table S4 — Prevalences of specific mutant alleles in TP53 and GNAS genes in White and BAA patients with PDAC. [file crc-24-0376_supplementary_table_s4_suppst4.xlsx]

## Sheet: Sheet1
Supplementary Table S4. Prevalences of specific mutant alleles in TP53 and GNAS genes in White and BAA patients with PDAC. P values were determined using Chi-squared test or Fisher's Exact test.
TP53
Characteristic	Overall, N = 4,249	White, N = 3,797	Black or African American, N = 452	p-value	q-value
R273H	92 (2.2%)	77 (2.0%)	15 (3.3%)	0.075	0.2
R175H	196 (4.6%)	181 (4.8%)	15 (3.3%)	0.2	0.2
R213	71 (1.7%)	60 (1.6%)	11 (2.4%)	0.2	0.2
R248Q	72 (1.7%)	62 (1.6%)	10 (2.2%)	0.4	0.4
GNAS
Characteristic	Overall, N = 4,249	White, N = 3,797	Black or African American, N = 452	p-value	q-value
R201H	36 (0.8%)	36 (0.9%)	0 (0%)	0.028	0.056
R201C	24 (0.6%)	23 (0.6%)	1 (0.2%)	0.5	0.5
