# Supplementary material for: Molecular Differences in Pancreatic Ductal Adenocarcinomas from Black versus White Patients
Source: Cancer Res Commun. 2025 Jan 22;5(1):128–37. doi: 10.1158/2767-9764.CRC-24-0376 (PMC11752082; doi:10.1158/2767-9764.CRC-24-0376)
Supplement: Supplementary Table S5 — Tumor mutational burdens and PD-L1 expression in White and BAA patients. [file crc-24-0376_supplementary_table_s5_suppst5.xlsx]

## Sheet: Sheet1
Supplementary Table S5. Tumor mutational burdens and PD-L1 expression in White and BAA patients.
Characteristic	Overall, N = 4,249	White, N = 3,797	Black or African American, N = 452	p-value
TMB				<0.001
Median (IQR)	2.34 (1.53, 3.43)	2.31 (1.53, 3.43)	3.07 (1.53, 4.60)
Range	0.00, 141.39	0.00, 141.39	0.00, 22.28
Unknown	345	310	35
TMB				0.5
<10	3,854 (99%)	3,441 (99%)	413 (99%)
>=10	50 (1.3%)	46 (1.3%)	4 (1.0%)
Unknown	345	310	35
MSI Status				0.039
Stable	4,174 (99%)	3,729 (99%)	445 (99%)
High	26 (0.6%)	24 (0.6%)	2 (0.4%)
Low	3 (<0.1%)	1 (<0.1%)	2 (0.4%)
Unknown	46	43	3
PDL1 result from internal IHC				0.047
Negative	1,250 (91%)	1,099 (91%)	151 (87%)
Positive	126 (9.2%)	103 (8.6%)	23 (13%)
Unknown	2873	2595	278
MMR Deficiency based on internal IHC				>0.9
Not Deficient	1,277 (99%)	1,112 (99%)	165 (99%)
Deficient	14 (1.1%)	13 (1.2%)	1 (0.6%)
Unknown	2958	2672	286
